# Supplementary material for: Evaluation of changes in drug susceptibility and population genetic structure in Haemonchus contortus following worm replacement as a means to reverse the impact of multiple-anthelmintic resistance on a sheep farm
Source: Int J Parasitol Drugs Drug Resist. 2021 Feb 18;15:134–43. doi: 10.1016/j.ijpddr.2021.02.004 (PMC7937535; doi:10.1016/j.ijpddr.2021.02.004)
Supplement: Multimedia component 1 [file mmc1.xlsx]

## Sheet: Sheet1
Supplementary Table S1. Third-stage larvae in grass samples from four paddocks
						Number of third-stage larvae per kg of dry matter
Paddock		Size (Ha)		Stocking Ratea		Haemonchus spp.		Trichostrongylus spp.		Oesophagostomum spp.
1		0.87		35.1		0		0		0
2		1.25		28		66		6		0
3		1.25		28		1723		0		8
2.5 years
4		2		17.5		291		0		0
a Stocking rate calculated as number of sheep divided by hectares. Mature sheep = 1 sheep. Lambs = 0.5 sheep.
