# Supplementary material for: Evaluation of changes in drug susceptibility and population genetic structure in Haemonchus contortus following worm replacement as a means to reverse the impact of multiple-anthelmintic resistance on a sheep farm
Source: Int J Parasitol Drugs Drug Resist. 2021 Feb 18;15:134–43. doi: 10.1016/j.ijpddr.2021.02.004 (PMC7937535; doi:10.1016/j.ijpddr.2021.02.004)
Supplement: Multimedia component 2 [file mmc2.xlsx]

## Sheet: Sheet1
Supplementary Table S2. Microsatellites for population genetics analysis
Microsatellite		Type		Allele size range		Primer sequences (5' → 3')		Tag		Source
Hcms22co3		8mer		210-250		F: GAGCTTCATTGAGAGAATGGAATT R: GTTTCTTAGGTCCTCATATACGATCAACTAA		NED		Redman et al., 2008
Hcms25		Dinucleotide		186-228		F: ACAGGAGTTATGAATTTCCGG R: GTTTCTTGCTTCAGTTTGAATTGCTTCCC		FAM		Otsen et al., 2000
		Dinucleotide
Hcms27		Dinucleotide		258-358		F: ACATAAATCTAGGTAGGGTAGG R: GTTTCTTACAGAAGAACGATCAGAATCTC		FAM		Otsen et al., 2000
Hcms36		Dinucleotide		150-154		F: GCATAGCGGCAAGGACGTATGG R: GTTTCTTCATGACGTACTCTGGTTGTTCG		HEX		Otsen et al., 2000
2.5 years
Hcms40		Dinucleotide		285-297		F: TCGATAGTTGTCACTTCCAA R: GTTTCTTTCGAATCCTGAGTCTACCGT		FAM		Otsen et al., 2000
Hcms8a20		Tetranucleotide		148-248		F: CAAACTTGACCCGACCTCTC R: GTTTCTTAGCGCGTTGCACAAAACATT		FAM		Redman et al., 2008
Hcms2884		8mer		82-98		F: TCGGCTGCTTTCATAGAC R: GGTATCGACCAAGATTCAG		HEX		Redman et al., 2015
Hcms3561		Trinucleotide		263-287		F: CCTACATGTCTCCCATATGTC R: TTAGCGAAGTAATAGCGTGCC		HEX		Redman et al., 2012
Hcms22193		6mer		147-222		F: ATCCACTTTCACTCCTATATCA R: GTGTGCGTGTATCTGTTG		HEX		Redman et al., 2015
