# Supplementary material for: Evaluation of changes in drug susceptibility and population genetic structure in Haemonchus contortus following worm replacement as a means to reverse the impact of multiple-anthelmintic resistance on a sheep farm
Source: Int J Parasitol Drugs Drug Resist. 2021 Feb 18;15:134–43. doi: 10.1016/j.ijpddr.2021.02.004 (PMC7937535; doi:10.1016/j.ijpddr.2021.02.004)
Supplement: Multimedia component 3 [file mmc3.xlsx]

## Sheet: Sheet1
Supplementary Table S3. Relative frequency of isotype-1 β-tubulin haplotypesa
		Time post-replacement
Haplotype		UGA-SUSC		Pre-replacement		1.5 months			4 months		1.5 years		2.5 years
1		57.9		0		38.8			22.8		5.3		0
2		21.1		0		33.3			22.8		10.5		0
3		0		0		0			4.5		5.3		0
4		0		0		0			9.1		5.3		0
5		10.5		0		5.6			4.5		0		0
6		10.5		0		22.3			4.5		0		0
7		0		55		0			27.3		57.8		94.4
8		0		35		0			0		10.5		5.6
9		0		10		0			4.5		5.3		0
a Haplotypes 1-6 are susceptible at both P167 and P200. Haplotypes 7-9 are resistant at 167 and/or P200.
